# Supplementary material for: A Cell-Based Optimised Approach for Rapid and Efficient Gene Editing of Human Pluripotent Stem Cells
Source: Int J Mol Sci. 2023 Jun 17;24(12):10266. doi: 10.3390/ijms241210266 (PMC10299534; doi:10.3390/ijms241210266)
Supplement: Supplementary file 1 [file ijms-24-10266-s001.zip]

Archive with 1 entries (1 files):
- ijms-2426630-SM.pdf
